# Supplementary material for: Exploration of the factors related to self-efficacy among psychiatric nurses
Source: PLoS One. 2020 Apr 2;15(4):e0230740. doi: 10.1371/journal.pone.0230740 (PMC7117702; doi:10.1371/journal.pone.0230740)
Supplement: S1 Data — (XLSX) [file pone.0230740.s001.xlsx]

## Sheet: Sheet1
	年齢	性別(男:0 女:1）	学歴(4大:0短大:1専門:2その他:3)	年数	職位(管理職:0 非管理職:1)	q1s1	q1s2	q1s3	q1s4	q1s5	q1s6	q1s7	q1s8	q1s9	q1s10	q1s11	q1s12	q1s13	q1s14	q1s15	q1s16	q1s17	q1s18	q1s19	q1s20	q1s21	q1s22	q1s23	q1s24	q2s1	q2s2	q2s3	q2s4	q2s5	q2s6	q2s7	q2s8	q2s9	q2s10	q2s11	q2s12	q2s13	q2s14	q2s15	q2s16	q2s17	q2s18	q2s19	q2s20
1	36	0	2	15	1	3	3	3	3	4	3	3	3	3	3	3	3	3	3	3	3	3	3	3	3	3	3	3	4	3	3	3	3	3	3	3	3	3	3	4	4	4	3	5	3	3	3	3	3
2	30	1	2	8	1	3	3	4	3	4	2	4	3	3	1	2	4	3	2	4	2	2	3	3	3	3	3	3	4	4	3	4	4	5	5	3	3	2	3	5	3	5	5	3	5	4	3	3	4
3	24	0	0	2	1	4	5	5	4	4	2	4	4	5	5	5	5	4	3	4	4	4	4	5	4	4	4	5	5	5	4	5	4	5	5	4	5	4	4	4	4	5	5	2	2	4	2	2	1
4	58	1	2	30	0	4	4	4	3	3	3	5	4	4	3	3	4	4	3	4	4	3	3	3	3	3	3	4	4	3	4	3	4	3	3	3	4	1	3	4	3	4	4	4	5	4	2	3	3
5	47	1	3	28	0	3	4	4	3	4	3	3	3	3	3	3	4	3	4	4	3	3	3	3	3	3	3	4	4	4	3	2	2	4	4	3	3	3	2	4	2	2	2	4	5	4	5	2	2
6	38	1	2	3	0	4	4	4	3	3	3	3	3	4	3	4	4	4	4	4	3	3	4	4	4	4	3	3	4	3	3	3	2	4	4	3	3	1	3	4	4	4	4	3	4	4	5	1	3
7	53	1	2	30	1	4	4	4	3	4	4	5	3	4	4	4	5	4	5	5	4	4	4	5	4	4	4	4	4	4	5	5	5	5	5	4	4	3	3	5	3	4	5	4	5	4	3	4	4
8	40	0	2	1	1	3	3	3	3	3	2	2	3	3	3	3	3	3	3	3	3	3	3	3	3	3	3	3	3	3	3	3	3	3	3	3	3	3	3	3	3	3	3	3	3	3	3	3	3
9	30	1	3	10	1	4	4	4	3	3	3	4	3	3	4	3	4	3	3	4	3	3	3	4	3	3	4	3	3	3	3	4	2	5	5	5	4	1	3	3	3	3	3	3	3	3	3	3	3
10	39	0	2	0	1	4	4	4	3	5	3	2	3	4	3	4	4	4	3	4	4	3	3	4	3	4	3	3	3	4	5	5	4	4	4	4	5	3	3	4	5	5	4	5	4	4	3	3	4
11	38	1	2	5	1	4	3	4	3	3	2	4	3	4	3	4	3	3	5	5	3	4	4	4	3	4	3	4	3	5	4	4	5	5	5	5	5	4	4	5	5	5	5	4	5	5	5	5	5
12	30	0	2	1	1	4	3	5	4	4	3	3	3	4	4	4	4	4	4	4	3	3	3	4	3	3	3	3	4	4	3	3	3	4	4	4	3	3	3	4	3	4	3	3	4	4	3	3	3
13	24	1	2	3	1	4	4	5	4	3	2	3	3	3	3	4	4	3	4	4	3	3	3	5	3	3	3	2	4	5	3	4	4	5	4	3	4	2	3	5	4	4	4	2	5	4	5	3	2
14	63	1	2	30	1	4	3	2	3	3	2	2	2	3	2	3	3	3	3	2	2	2	2	2	2	2	2	2	2	4	4	4	4	5	5	5	5	3	5	5	3	4	4	4	5	5	5	4	4
15	43	1	2	7	1	5	4	4	4	3	3	3	3	3	3	3	4	3	4	4	3	3	3	4	3	3	2	3	4	5	4	4	5	5	4	3	4	3	3	5	4	5	5	5	5	4	5	2	3
16	40	1	2	0	1	4	3	4	3	4	3	5	4	4	3	4	5	5	5	5	5	3	4	5	4	4	1	3	3	3	3	3	4	4	3	3	3	1	1	3	1	3	3	3	4	4	2	3	3
17	24	1	0	0	1	5	3	5	3	4	2	4	3	2	2	2	2	4	2	2	1	3	3	3	3	3	3	3	2	5	5	5	5	5	5	5	5	1	5	5	5	5	5	5	5	5	1	4	1
18	35	1	2	15	1	5	3	3	3	3	3	3	3	3	3	3	3	3	3	3	3	3	3	3	3	3	5	3	4	3	3	3	3	5	3	3	3	1	3	3	3	3	3	3	5	3	3	3	3
19	23	0	0	0	1	3	3	4	4	3	2	1	1	1	1	1	1	1	2	3	2	1	1	2	1	1	1	1	1	1	2	1	5	5	5	5	3	1	4	4	4	5	5	5	5	3	1	3	1
20	44	0	2	4	1	4	4	4	4	4	3	4	3	4	3	3	4	4	3	4	3	3	3	4	4	4	3	3	4	4	4	4	3	5	5	3	4	1	4	5	4	4	5	4	5	2	4	4	4
21	57	1	2	19	0	5	5	5	5	5	1	5	3	5	1	5	5	5	1	5	5	5	5	5	5	5	3	1	5	5	5	5	5	5	5	5	1	5	5	5	5	5	5	1	5	5	1	1	1
22	45	1	2	22		5	5	5	3	3	3	5	3	4	4	3	4	4	4	4	4	4	4	4	4	4	3	4	3	5	3	3	3	3	3	3	3	3	3	5	1	3	3	5	5	1	5	3	3
23	32	0	2	3	1	4	3	4	3	3	2	3	3	3	3	3	2	3	2	2	3	2	3	3	3	3	3	3	3	4	4	4	3	5	5	4	3	2	5	4	3	4	5	3	4	5	3	3	3
24	39	0	2	13	0	4	4	3	4	3	2	3	2	3	3	3	4	2	3	3	2	2	3	3	3	3	3	4	4	4	4	4	4	5	5	4	4	1	3	5	4	4	5	3	5	5	3	3	3
25	35	0	2	0	1	4	4	3	4	4	3	4	3	4	3	3	3	3	3	3	3	3	3	3	3	3	3	3	4	4	4	4	4	4	4	3	4	3	4	4	3	4	4	3	3	3	3	3	3
26	29	0	2	3	1	4	4	4	3	4	3	3	3	4	3	4	4	4	3	3	3	3	3	3	3	3	3	3	4	5	5	4	4	5	4	4	4	3	4	5	4	4	5	2	2	4	5	4	2
27	21	1	2	1	1	5	3	4	4	4	3	5	4	4	3	4	4	4	4	4	4	3	4	4	3	4	3	4	4	4	4	4	4	4	4	4	3	3	3	5	4	4	4	2	5	3	2	3	4
28	33	0	2	10	1	4	4	3	3	4	2	3	2	3	2	4	4	3	3	4	3	3	4	4	3	4	3	3	3	4	3	4	2	4	4	2	2	1	4	4	4	5	5	2	4	5	1	1	3
29	24	0	2	3	1	4	2	3	3	3	2	3	4	4	3	3	4	4	4	4	4	3	4	4	4	4	3	4	4	5	4	3	5	5	5	4	4	1	3	3	1	3	4	4	5	5	3	4	2
30	35	0	2	12	1	5	2	2	2	5	1	1	1	3	1	3	2	1	4	3	3	2	5	4	2	2	3	5	5	3	3	3	3	2	4	3	2	3	2	5	1	5	3	1	5	5	1	3	1
31	55	0	2	20	0	4	3	3	3	4	3	3	3	3	3	3	3	3	3	3	3	3	4	4	3	3	3	3	3	3	2	3	3	4	3	2	3	3	3	5	2	3	3	4	4	4	4	3	3
32	50	1	2	20	1	5	4	4	4	4	3	4	4	5	3	4	5	3	4	5	3	3	4	5	3	3	5	3	3	5	4	5	2	5	4	3	2	2	1	5	2	4	1	3	5	5	5	3	2
33	30	1	2	1	1	5	3	4	3	4	3	3	3	4	3	3	3	3	3	3	3	3	3	4	3	3	3	3	3	3	3	3	3	4	4	4	3	3	3	3	3	3	4	3	3	3	3	3	3
34	46	0	2	1	1	3	4	4	4	3	3	3	3	3	3	3	3	3	3	3	3	3	3	3	3	3	3	3	4	3	2	4	3	4	4	3	3	3	3	4	3	3	4	4	4	4	4	4	4
35	27	0	2	2	1	5	4	5	4	4	2	5	3	3	4	3	4	3	4	4	3	3	3	4	3	3	3	3	4	3	3	3	4	4	3	3	3	3	3	4	4	4	5	3	4	3	3	3	2
36	34	0	2	2		4	2	4	3	3	2	4	3	3	3	3	3	3	3	4	3	2	2	3	3	3	2	4	4	3	3	3	3	4	4	3	3	2	3	4	4	4	4	2	3	4	4	4	4
37	31	0	3	2	1	4	4	4	3	3	4	3	4	4	4	4	4	3	4	4	3	4	4	4	3	3	3	3	4	3	3	4	4	4	3	3	3	4	4	3	3	4	4	3	3	3	3	3	4
38	29	1	3	1	1	3	2	3	2	4	3	2	2	3	3	3	3	3	3	3	2	3	3	3	3	3	2	2	3	4	3	4	4	4	4	3	3	2	4	5	2	4	3	3	4	4	3	4	4
39	33	1	2	0	1	4	3	4	3	4	2	2	2	3	3	3	4	2	3	4	2	2	2	3	3	3	3	4	3	4	4	4	4	5	5	5	2	3	4	5	2	3	5	4	5	5	3	3	5
40	52	1	2	23	1	5	3	4	3	4	3	3	3	3	3	3	4	3	3	3	3	3	4	4	3	3	4	3	4	4	4	3	3	4	3	3	2	2	3	4	4	3	4	3	4	3	2	3	3
41	41	0	2	17	1	3	4	4	3	3	3	3	3	3	3	3	3	3	1	1	3	3	3	3	3	3	2	3	3	5	4	5	5	5	4	4	3	3	4	4	4	4	4	4	5	4	3	3	4
42	55	1	2	22	0	5	5	4	3	3	2	3	2	4	3	3	4	3	3	4	4	3	3	2	2	2	3	3	2	5	3	5	5	5	4	4	3	1	3	4	2	4	5	3	5	5	5	3	3
43	42	1	2	4	1	3	3	3	2	4	1	2	2	3	3	4	4	3	4	3	3	3	2	3	3	3	2	2	4	4	3	5	4	5	5	4	3	1	4	3	5	5	5	5	5	5	4	4	4
44	45	1	2	19	0	5	4	4	3	4	3	3	3	4	4	4	5	4	4	3	3	3	3	4	3	4	4	4	4	5	5	5	5	5	5	5	3	1	4	4	4	5	5	4	5	4	4	4	2
45	40	0	2	20	0	3	4	3	3	4	2	4	3	3	3	3	4	3	4	4	3	3	3	3	3	3	4	3	3	4	4	3	3	4	4	3	3	3	3	5	4	4	3	3	4	5	4	2	2
46	30	0	2	2	1	5	4	4	3	2	3	5	5	4	4	4	5	4	4	5	4	4	4	4	4	4	3	4	4	5	3	5	5	5	5	5	4	3	3	4	2	5	4	4	5	5	3	2	3
47	38	1	2	2	1	4	3	4	4	4	3	4	4	4	4	3	4	4	3	3	3	3	3	4	3	3	4	4	4	3	3	4	4	5	5	4	3	2	3	3	3	4	5	4	5	5	3	3	4
48	40	1	2	0	1	5	1	4	2	3	2	3	3	2	2	2	4	3	3	3	2	2	2	3	3	3	1	2	2	3	2	3	4	3	3	3	3	1	3	4	2	4	4	4	4	4	4	4	4
49	56	1	2	30	0	5	4	5	4	5	4	4	3	4	4	4	5	4	4	4	4	4	4	5	4	4	4	4	4	4	3	4	4	5	5	5	5	4	4	4	4	4	4	5	5	5	3	4	2
50	35	0	2	13	1	4	3	3	3	2	3	3	3	3	3	3	3	3	3	4	3	3	3	3	3	3	3	2	4	3	3	3	2	4	3	3	3	3	3	3	2	4	3	3	4	4	3	3	3
51	27	1	2	4	1	5	1	5	4	4	3	4	3	3	3	3	3	3	3	3	3	3	3	3	3	3	3	3	3	3	3	3	3	3	3	3	3	3	3	3	1	3	3	1	5	4	3	3	1
52	32	0	2	2	1	5	2	3	1	2	3	1	4	4	2	2	3	3	4	4	3	2	2	3	2	2	1	1	1	5	5	5	5	5	5	5	5	1	3	5	5	5	5	5	5	5	3	5	5
53	33	1	2	0	1	4	3	4	3	3	2	1	3	5	3	3	4	4	4	4	3	4	2	4	3	3	3	3	4	4	4	4	5	5	5	4	4	1	3	5	5	5	5	3	5	4	5	4	4
54	64	1	2	20	1	5	4	4	4	4	4	4	4	4	4	4	4	4	4	4	4	4	4	4	4	4	4	4	4	3	2	3	2	3	2	3	3	3	2	3	3	3	3	3	5	4	3	3	3
55	47	0	2	17	1	5	5	5	4	5	3	3	3	3	3	3	4	4	3	3	3	3	3	3	3	3	3	3	3	3	3	3	3	3	3	3	4	1	3	4	4	4	5	5	5	5	3	3	3
56	36	1	2	14	1	4	4	4	3	2	2	2	3	4	1	3	5	3	5	5	3	3	3	4	3	4	3	2	3	4	4	3	3	3	3	3	3	1	2	5	2	3	4	5	5	5	4	5	3
57	28	0	2	1	1	5	3	4	3	3	3	2	2	3	3	3	4	3	4	4	3	3	3	3	2	2	1	3	2	4	3	3	4	4	4	3	3	1	3	3	3	3	4	4	4	4	4	3	2
58						3	3	3	3	3	3	3	3	3	3	3	3	3	3	3	3	3	3	3	2	3	3	3	3	3	3	4	4	4	3	3	4	3	3	2	2	2	2	3	2	3	3	3	3
59	38	1	2	15	1	5	4	3	2	5	1	1	1	3	3	4	5	3	4	4	3	2	2	2	2	2	1	4	1	5	3	3	3	3	3	3	3	3	3	5	5	5	5	5	5	5	5	3	4
60	48	1	2	21	0	4	4	4	4	3	3	3	3	4	3	4	4	4	3	3	3	3	4	3	3	4	4	4	4	5	4	5	5	5	4	4	2	2	5	5	4	5	5	4	5	4	3	4	3
61	43	1	2	22	1	4	3	4	3	4	2	3	2	3	2	2	2	2	2	3	2	2	3	3	2	2	2	3	3	2	2	2	2	3	4	3	4	3	3	4	2	2	2	3	2	2	2	2	4
62	51	1	2	28	1	4	4	4	4	4	3	4	3	4	4	5	5	5	4	4	4	3	4	4	4	4	4	4	4	4	3	3	2	3	3	3	3	1	3	2	2	4	3	3	4	3	2	2	2
63	28	1	0	6	1	4	4	3	3	2	3	4	2	3	3	3	3	3	3	3	3	3	3	3	3	3	3	3	3	2	4	3	3	3	3	3	3	3	3	4	4	4	3	3	3	3	3	3	3
64	42	1	2	20	1	4	3	4	4	4	3	5	4	5	4	4	4	4	3	4	4	4	4	4	4	4	4	4	4	3	3	4	4	4	3	3	3	2	3	4	3	4	4	3	3	3	3	3	2
65	47	1	2	29	1	4	3	3	3	4	2	5	3	1	3	1	3	3	3	4	4	3	3	4	3	3	3	3	4	5	4	5	5	5	5	4	3	3	3	5	4	4	5	4	4	3	4	3	4
66	55	1	2	35	1	5	4	3	4	4	3	4	2	3	3	3	3	3	3	4	3	3	3	3	3	3	4	4	4	4	3	2	2	4	4	3	2	2	3	4	3	4	4	4	4	4	4	3	2
67	41	1	2	5	1	4	4	4	4	4	4	4	4	4	4	4	4	4	4	4	3	3	3	3	3	3	3	4	4	4	4	4	4	4	4	4	4	4	4	4	4	4	4	4	4	4	4	4	4
68	56	1	2	35	1	5	5	5	5	5	4	5	5	5	4	5	5	4	4	5	5	5	5	5	5	5	5	5	5	4	2	2	2	5	2	1	2	1	1	4	4	3	5	2	1	3	3.40157	1	1
69	55	1	2	33	0	4	3	3	3	3	3	3	3	3	3	3	3	3	3.30534	3	3	3	3	3	3	3	3	3	4	4	4	4	4	4	4	4	4	4	4	5	4	4	4	5	5	5	5	5	5
70	28	0	0	5	1	3	2	4	2	1	2	5	4	3	2	3	4	1	2	1	1	2	4	3	3	2	3	4	3	2	2	5	5	5	5	4	5	5	5	5	5	5	5	3	2	2	1	5	5
71	28	1	0	7	1	4	4	3	3	2	2	2	2	2	3	2	2	2	2	3	3	3	2	3	3	3	4	2	3	4	4	4	4	4	4	4	4	3	4	4	4	4	4	2	3	4	4	3	2
72	42	0	2	8	1	5	5	4	5	5	4	3	4	3	3	3	3	4	3	4	3	3	4	4	3	3	3	5	5	5	2	5	3	5	5	4	5	3	4	5	5	5	5	3	5	3	3	2	3
73	31	0	2	10	1	4	3	3	4	3	2	3	2	3	3	3	4	3	3	3	3	3	4	4	3	3	3	4	4	4	3	2	2	4	4	4	3	1	2	4	3	3	4	2	4	3	4	3	2
74	34	0	2	12		3	4	2	1	4	1	5	1	2	3	3	4	3	3	4	4	2	2	3	3	3	2	4	5	5	5	5	4	4	4	4	3	3	5	5	4	4	5	4	3	3	5	5	3
75	44	1	2	23	0	4	4	4	4	4	3	3	3	4	4	4	4	4	4	4	5	4	4	5	5	5	4	3	4	2	3	3	2	3	3	2	2	2	2	4	3	4	4	3	4	2	3	2	2
76	42	1	2	20	1	5	5	5	3	5	3	5	3	3	3	5	3	3	5	3	3	4	4	4	4	3	3	5	5	5	3	3	2	4	4	5	3	3	2	5	3	5	5	2	4	5	3	1	2
77	40	0	2	12	1	4	4	3	4	4	3	3	3	3	3	3	4	5	5	4	3	3	3	4	4	4	3	3	3	5	5	5	5	5	5	5	5	3	5	5	5	5	5	1	4	4	5	5	1
78	39	1	2	17	1	4	4	4	4	4	3	3	3	3	4	4	4	4	4	4	4	4	4	4	3	3	3	4	4	3	2	2	2	3	3	3	3	1	2	4	3	3	4	5	5	5	5	4	4
79	57	1	2	37	0	4	4	4	3	4	3	4	4	3	4	4	4	3	3	3	3	3	3	4	3	3	4	3	4	4	3	3	3	4	3	3	3	3	3	4	3	3	4	3	4	3	4	3	3
80	41	0	0	15	1	5	5	5	4	4	4	4	3	4	4	4	4	4	4	4	3	4	4	4	3	3	4	4	4	3	3	2	3	3	3	2	2	2	2	4	5	5	5	4	3	4	5	2	2
81	38	0	2	13	1	4	4	3	4	4	4	3	3	4	3	3	3	3	4	4	3	3	4	4	4	3	3	4	4	4	4	4	4	4	4	4	2	4	2	4	2	4	4	5	4	2	2	2	2
82	32	0	2	9	1	5	4	4	3	3	4	4	3	4	4	3	4	4	3	3	4	3	3	4	4	3	4	4	4	4	3	5	4	5	5	3	4	1	2	5	5	5	5	3	4	5	3	4	2
83	44	1	2	22	1	4	3	3	3	2	2	4	3	3	3	3	4	3	2	3	3	3	3	4	3	3	3	2	4	4	3	4	3	4	4	3	3	3	2	3	2	3	4	4	4	4	3	2	2
84	36	1	1	14	1	4	4	4	3	3	3	3	3	3	3	3	4	3	3	4	3	3	3	3	3	3	3	3	4	4	2	3	3	4	3	3	2	2	2	4	3	4	4	2	4	3	3	3	3
85	25	1	2	4	1	4	3	3	4	5	3	5	2	3	3	2	4	3	3	4	3	2	3	4	3	4	3	4	5	5	3	5	5	5	5	5	3	3	3	5	5	5	5	4	3	3	2	2	3
86	37	0	2	10	1	3	2	2	4	4	1	5	2	3	3	2	4	3	3	3	3	4	4	4	4	3	5	5	5	1	1	1	1	1	1	1	1	1	1	1	3	1	1	5	3	2	4	3	1
87	28	0	2	4	1	4	4	4	4	4	3	4	4	4	4	3	4	4	4	4	4	3	3	4	4	4	4	3	4	5	3	3	3	5	4	3	4	3	3	5	2	5	4	3	5	3	4	3	2
88	33	0	2	10	1	5	2	2	1	2	1	2	2	3	2	1	3	2	2	4	2	1	3	3	1	2	1	4	4	5	2	5	5	5	5	5	2	2	5	5	5	5	5	1	4	3	3	5	5
89	35	0	0	12	1	4	3	3	4	5	3	5	4	4	4	4	4	5	4	4	4	3	4	5	4	4	5	5	4	4	3	3	1	3	4	3	3	3	4	5	5	5	5	3	4	2	1	2	1
90	50	1	2	28	0	4	3	4	4	4	3	4	3	4	3	4	4	4	4	4	3	3	4	4	4	4	3	4	5	4	3	5	4	5	5	5	3	5	3	4	4	5	4	2	5	3	5	4	3
91	34	0	2	11	1	4	3	3	2	3	2	3	2	2	3	2	3	3	3	4	3	3	2	3	2	2	3	4	4	5	3	5	4	5	5	5	4	4	5	5	5	5	5	5	5	5	3	4	4
92	34	1	2	12	1	4	4	4	3	4	2	3	2	3	2	2	2	2	2	3	2	2	2	2	2	2	4	4	4	5	4	4	5	5	5	5	4	3	4	5	5	5	5	4	5	3	4	4	5
93	50	1	2	30	1	3	3	3	3	3	3	3	3	3	3	3	3	3	3	3	3	3	3	3	3	3	3	3	3	5	5	5	5	5	5	5	5	5	5	5	5	5	5	5	4	4	4	4	3
94	45	1	2	21	0	3	3	3	3	3	3	3	3	3	3	3	3	3	3	3	3	3	3	3	3	3	3	3	3	4	3	3	3	4	3	3	3	3	4	4	3	4	3	4	4	3	4	3	3
95	41	0	2	4	1	4	3	3	4	4	3	4	3	4	3	4	4	4	4	4	3	3	3	4	3	3	3	4	4	4	3	4	4	4	4	4	3	3	4	5	4	4	4	3	4	4	4	3	2
96	62	1	2	40		5	3	5	4	4	4	4	3	4	5	4	4	4	5	4	4	4	3	4	4	4	4	4	3	4	4	3	3	4	3	3	4	4	4	4	1	4	4	3.32824	4	5	4	3.0687	4
97	47	1	2	27	1	5	3	5	4	3	2	5	3	4	3	3	5	3	4	5	3	2	3	3	3	5	3	3	3	5	5	5	5	5	5	3	4	3	4	3	5	5	5	3	4	3	5	3	4
98	63	1	2	40	1	4	4	4	4	4	3	4	4	4	4	4	4	4	4	4	3	4	4	4	3	4	3	3	4	4	3	4	2	3	3	3	3	2	3	4	2	4	4	4	5	4	3.40157	3	3
99	51	0	3	12	1	4	3	3	3	4	2	2	3	4	3	3	3	3	3	3	3	3	4	4	3	3	1	3	4	3	3	2	3	4	4	3	4	3	4	4	3	4	3	3	4	4	3.40157	3	3
100	38	1	2	0		4	3	4	3	4	2	4	4	4	1	4	1	4	2	4	3	3	4	4	4	4	2	2	3	5	5	4	4	4	4	4	2	1	4	5	2	4	4	4	5	5	3.40157	2	5
101	50	1	2		0	4	4	4	3	4	3	3	2.96923	3	4	3	3	3	3	3	3	3	3	3	3	3	3	3	3	3	2	3	3	3	3	3	2	1	3	3	1	3	3	3	4	4	2	3	3
102		0	2	20	1	4	4	3	3	3	3	3	3	3	3	3	3	3	3	3	3	3	3	3	3	3	3	3	3	3	3	3	3	3	3	3	3	3	3	4	3	3	3	3	3	3	3	3	3
103	32	1	2	0	1	4	3	4	3	3	3	2	2	2	1	3	4	3	2	4	3	2	4	4	3	3	2	3	3	4	3	4	4	5	5	4	3	1	3	4	4	4	4	4	5	5	3.40157	4	4
104	21	0	2	0	1	5	4	4	4	3	3	3	3	4	4	3	5	4	3	3	3	3.0229	2	3	3	4	3	3	4	5	4	5	3	5	4	3	2	2	3	4	3	5	5	2	3	2	2	2	2
105	36	1	2	15	1	5	4	4	3	3	3	3	3	4	3	3	4	4	4	4	4	3	3	4	3	3	4	3	4	3	3	3	3	3	3	3	3	3	3	4	4	3	3	2	4	3	3	1	2
106	42	0	2	19	0	5	5	4	4	4	1	5	2.96923	4	4	4	4	3	4	4	3.12977	4	5	5	5	5	5	4	3	5	1	5	5	5	5	5	5	5	5	5	5	5	5	1	5	1	1	1	1
107	55	1	1	32	0	4	4	4	3	4	3	5	4	3	4	4	4	3	3	4	3	4	3	4	3	4	3	3	5	4	3	4	3	4	4	4	4	3	4	5	5	5	5	5	5	5	5	3	4
108	43	1	2		1	5	3	5	3	4	3	4	3	3	3	3	3	3	3	3	3	3	3	4	3	3	3	4	4	3	3	3	2	5	4	3.60305	3	1	3	4	4	4	4	3	4	3	3	3	1
109	59	1	2	39	0	5	5	5	4	4	3	4	4	4	3	4	5	3	4	3	4	3	4	4	3	3	3	3	4	5	4	4	5	5	5	5	3	5	5	5	4	4	4	4	4	4	4	4	4
110	38	1	2	19	1	4	2	3	3	3	2	3	2	3	2	3	3	3	3	2	2	2	3	2	2	3	3	4	4	5	4	4	4	4	4	4	4	3	4	4	3	4	4	4	1	2	3	2	2
111	43	0	2	5	1	5	3	4	4	4	3	3	3	3	3	3	4	3	4	4	3	3	3	3	3	3	3	4	4	4	3	3	3	4	3	4	3	3	4	4	4	4	4	4	4	4	3	4	2
112	37	0	2	10	1	4	4	3	3	4	4	4	3	3	4	3	3	4	3	4	3	3	3	3	3	3	3	4	4	5	3	3	3	4	4	4	4	3	4	4	4	4	4	3	4	4	4	3	3
113	37	1	2	9	1	5	4	4	4	5	3	5	4	4	4	4	5	4	4	4	4	4	4	5	4	4	3	4	5	3	2	3	2	3	3	2	3	1	2	3	2	2	3	2	3	3	3	2	3
114	48	0	2	28	0	5	4	4	4	5	2	4	4	3	2	3	4	3	3	3	3	2	3	3	3	3	3	3	4	5	4	4	4	4	4	4	4	3	4	4	3	4	4	4	3	3	4	3	2
115	35	0	2	9	1	4	4	4	4	4	3	3	2	3	3	4	3	3	3	3	3	4	4	3	3	3	3	4	4	4	3	4	4	4	4	4	4	4	4	5	5	5	5	3	3	4	3	3	2
116	52	1	2	27	0	5	5	4	5	4	3	3	3	3	3	4	4	4	3	4	3	4	4	4	4	3	4	4	5	5	5	5	5	4	4	5	3	1	3	3	1	3	3	2	3	2	4	2	3
117	43	0	2	11	1	5	5	5	4	4	4	5	4	4	4	4	4	4	4	4	4	4	4	4	4	4	4	4	4	4	4	4	4	3	4	4	3	3	1	1	2	2	2	2	4	3	5	2	2
118	28	0	2	4	1	5	3	3	4	3	2	2	3	3	3	4	4	4	3	3	3	2	3	4	3	3	3	4	4	2	2	2	2	4	4	2	2	3	2	4	3	2	1	4	4	4	3	2	3
119	32	0	0	7	1	4	3	3	3	4	3	3	3	4	3	3	3	4	3	3	3	3	4	4	4	4	4	4	4	3	2	3	2	3	3	3	2	1	2	4	3	3	3	2	4	2	4	3	2
120	38	0	0	11	1	3	3	3	3	3	3	3	3	3	3	3	3	3	3	3	3	3	3	3	3	3	3	3	3	3	3	3	3	3	3	3	3	3	3	3	3	3	3	3	3	3	3	3	3
121	36	1	2	12	1	3	4	4	4	3	2	2	3	2	2	3	4	3	3	4	2	3	3	4	3	3	3	2	3	4	3	3	3	4	3	3	3	3	3	3	2	3	3	3	3	3	3	3	4
122	36	0	2	10	1	5	5	5	4	5	4	4	3	3	3	3	3	3	3	3	3	3	3	3	3	3	3	3	5	3	3	3	3	3	3	3	3	3	3	3	5	5	5	5	5	5	5	1	3
123	40	1	2	14	1	4	3	4	4	4	3	2	3	2	2	4	3	2	2	3	2	4	3	4	3	3	3	2	4	4	2	4	4	4	4	4	4	2	3	5	4	4	4	2	2	3	4	4	3
124	29	1	0	7	1	5	3	4	4	5	3	4	2	4	3	3	5	4	3	4	3	2	3	3	2	2	3	4	5	4	4	4	4	5	5	5	4	2	3	5	4	4	5	1	2	3	3	4	2
125	38	1	2	16	1	4	4	4	4	5	4	5	4	5	3	4	5	4	4	5	4	4	4	5	4	4	3	4	4	3	2	3	2	4	3	3	2	3	2	4	4	4	4	3	4	3	4	3	3
126	35	0	2	6	1	5	3	4	4	5	1	1	2	4	4	3	3	3	3	3	3	3	3	2	2	2	3	4	5	4	2	3	4	4	4	3	3	1	4	5	5	5	5	3	1	3	4	4	4
127	40	0	2	19	1	5	5	4	4	4	5	5	5	3	5	4	4	4	4	5	5	3	3	3	3	3	3	3	5	5	5	3	5	5	5	5	3	3	5	5	1	3	3	3	5	3	1	3	3
128	35	1	3	11	1	4	4	4	4	4	3	4	3	4	4	4	5	4	4	4	3	4	4	4	4	4	4	4	4	3	3	3	3	5	3	2	3	2	2	3	4	4	4	3	3	3	3	2	3
129	45	0	2	10	1	4	3	3	4	5	2	3	2	3	3	4	3	3	2	3	3	3	3	3	3	3	3	4	5	4	3	3	3	4	4	4	3	3	3	4	4	3	4	2	3	4	5	3	2
130	35	0	2	10	1	1	2	4	2	4	1	4	1	2	3	2	3	2	2	3	2	2	3	2	2	2	3	2	2	4	3	5	3	5	5	5	4	4	3	5	5	5	5	3	5	4	4	4	4
131	43	0	2	6	1	4	4	3	3	4	2	3	3	3	3	3	4	4	4	4	4	3	4	4	3	3	3	2	4	5	4	5	4	5	5	5	4	1	4	5	1	4	5	4	5	4	5	4	4
132	46	1	2	23	1	3	3	3	3	3	2	2	2	2	2	3	3	3	3	3	2	2	2	3	3	3	3	3	4	4	3	5	4	5	4	4	4	4	3	5	5	5	5	5	5	5	3	4	4
						4.18182	3.53788	3.76515	3.37121	3.68182	2.68939	3.42424	2.96923	3.37121	3.07576	3.2803	3.68939	3.32576	3.30534	3.59091	3.12977	3.0229	3.26515	3.57576	3.13636	3.21212	3.09091	3.34091	3.71212	3.90909	3.29545	3.67424	3.52273	4.17424	3.95455	3.60305	3.27273	2.5	3.25758	4.15152	3.40152	3.9697	4.04545	3.32824	4.03788	3.70455	3.40157	3.0687	2.92424
[truncated: 59 more columns]

## Sheet: Sheet2
3	3	3	2	3	3	3	3	3	3	3	3	3	3	3	3	3	3	3	3	3	3	3	2.95652
2	2	3	3	2	3	5	2	1	3	3	2	2	3	2	3	3	4	1	1	4	2	2	2.52174
4	4	4	2	4	3	4	3	3	5	4	2	4	4	4	4	4	2	2	1	2	4	5	3.3913
3	2	3	3	3	3	4	3	3	3	4	3	2	3	4	4	4	2	1	2	3	3	4	3
1	1	4	3	4	3	3	3	4	4	4	3	4	3	3	3	3	3	2	2	2	3	3	2.95652
3	3	3	3	3	3	4	4	4	4	4	4	4	4	3	4	4	3	3	3	3	3	3	3.43478
3	4	4	3	3	3	3	2	2	3	3	4	2	3	2	3	3	3	2	3	3	3	3	2.91304
3	3	3	3	3	3	3	3	3	3	3	3	3	3	3	3	3	3	3	3	3	3	3	3
3	3	3	3	3	3	3	3	3	3	3	3	3	3	3	3	3	3	3	3	3	3	3	3
3	4	3	3	4	3	2	3	4	3	2	3	5	4	2	2	3	5	5	1	3	4	2	3.17391
3	3	2	5	3	2	3	3	3	3	2	3	4	3	2	3	3	2	3	3	4	3	2	2.91304
3	2	4	3	3	3	4	3	3	3	4	3	3	3	3	3	2	2	2	3	2	2	2	2.82609
4	4	4	5	3	4	5	4	4	4	3	3	4	3	4	4	4	4	3	2	3	4	4	3.73913
1	1	2	1	2	2	1	1	1	1	2	1	2	1	1	3	2	1	1	4	1	1	2	1.52174
2	3	4	1	3	4	3	4	4	3	2	3	4	3	3	5	4	4	2	2	5	4	3	3.26087
3	3	3	3	3	3	1	1	1	1	3	4	3	3	1	3	3	1	1	1	1	3	3	2.26087
1	2	5	5	3	3	5	4	1	1	5	3	4	2	3	5	5	5	1	3	4	3	4	3.34783
4	2	3	4	4	3	2	4	2	3	4	3	4	2	4	2	2	3	4	3	2	2	3	3
3	3	4	1	1	1	1	1	1	1	2	1	1	1	1	2	3	3	1	1	1	5	1	1.73913
3	4	2	3	4	2	3	3	3	3	2	2	3	3	2	2	3	3	2	2	3	3	2	2.69565
5	5	5	1	5	5	1	5	5	3	5	4	5	3	5	5	5	3	5	5	1	5	5	4.17391
3	2	4	3	3	3	5	3	3	3	5	5	3	2	3	5	5	1	1	1	1	3	3	3.04348
3	3	2	2	2	2	3	3	3	3	2	2	3	3	2	2	2	2	2	2	3	2	3	2.43478
4	4	4	2	3	2	3	2	3	2	3	4	3	2	3	3	3	2	3	3	2	3	3	2.86957
3	2	3	4	3	3	3	3	3	3	3	3	3	3	3	3	3	3	3	3	3	3	3	3
3	4	5	1	4	4	2	2	2	2	3	4	4	4	4	4	4	4	2	4	3	4	3	3.30435
3	2	4	4	3	3	3	4	3	4	3	3	3	2	3	4	4	3	3	2	3	3	3	3.13043
4	1	2	1	3	3	2	1	1	1	3	2	2	3	4	3	2	1	3	4	1	2	2	2.21739
4	2	4	1	1	1	2	4	4	5	2	2	2	1	4	4	3	4	1	2	1	2	3	2.56522
2	1	2	1	1	1	5	5	1	3	1	1	1	1	1	1	1	1	3	1	1	1	3	1.69565
3	4	3	3	4	3	3	3	3	3	3	2	3	3	3	3	3	2	3	4	1	4	4	3.04348
4	5	4	1	3	3	1	3	3	2	2	4	3	1	4	5	3	2	2	5	1	3	2	2.86957
3	3	2	3	3	3	3	3	3	3	3	3	3	3	3	3	3	3	3	2	3	3	3	2.91304
3	2	3	2	3	3	3	3	2	3	3	2	3	3	3	3	3	3	3	3	3	3	3	2.82609
3	3	4	3	3	2	2	2	2	2	4	3	2	2	3	5	4	1	4	3	3	2	2	2.78261
3	3	3	3	3	3	3	4	3	4	3	3	3	3	3	3	3	3	3	3	3	3	3	3.08696
3	4	3	4	4	3	3	4	4	4	2	3	3	2	4	4	2	3	4	2	3	3	3	3.21739
2	1	2	3	2	2	3	2	1	2	4	2	2	2	2	2	2	1	1	2	1	1	2	1.91304
3	4	2	2	4	4	4	2	2	2	3	2	3	2	3	2	3	2	2	3	2	3	3	2.69565
3	3	4	4	3	4	4	4	3	3	4	3	3	3	3	3	4	4	3	2	3	4	3	3.34783
2	2	3	2	2	2	4	3	3	2	3	3	2	3	2	3	2	3	3	3	3	3	3	2.65217
3	2	3	1	2	2	3	1	2	2	3	3	2	4	3	2	1	3	3	5	1	3	3	2.47826
3	2	4	3	3	2	2	3	4	3	2	4	3	3	3	2	4	3	5	5	3	2	2	3.04348
3	2	4	4	4	2	3	2	4	3	4	4	3	3	4	4	5	2	1	4	3	3	2	3.17391
1	3	3	2	3	3	4	2	3	3	4	4	3	3	3	4	3	2	2	5	1	4	3	2.95652
3	4	2	4	2	3	4	4	4	3	4	4	3	4	2	3	3	4	2	3	4	3	2	3.21739
3	3	2	5	3	3	2	2	1	3	5	3	3	3	4	2	3	1	1	3	1	5	3	2.78261
2	4	3	2	3	3	2	1	2	2	3	3	3	2	3	4	5	2	1	3	1	3	5	2.69565
3	3	4	5	5	4	3	3	3	4	3	3	3	3	4	4	3	3	4	3	3	3	4	3.47826
3	2	3	3	3	3	3	4	3	3	3	3	4	4	3	3	4	4	3	3	3	3	3	3.17391
3	3	5	5	5	5	3	3	3	5	1	2	5	3	5	5	1	5	5	1	1	5	5	3.65217
1	1	4	5	1	5	2	1	1	4	1	1	2	4	2	5	5	1	1	5	5	5	1	2.73913
2	2	3	3	3	4	4	2	3	3	3	3	4	3	3	4	3	3	3	3	3	3	3	3.04348
3	3	5	4	3	4	4	4	5	5	4	5	5	4	3	4	4	4	2	3	3	4	5	3.91304
3	3	3	3	3	4	3	3	3	3	3	3	2	4	2	2	2	3	3	2	3	3	3	2.86957
2	2	3	4	4	5	2	3	4	3	4	3	4	3	4	5	3	5	1	1	3	3	3	3.21739
3	2	2	4	3	5	3	3	3	4	4	4	4	3	3	5	5	3	1	2	3	5	5	3.43478
3	3	3	3	3	3	3	3	3	2	3	3	3	3	4	4	2	2	3	4	2	3	3	2.95652
2	1	4	4	4	1	5	3	1	5	4	5	5	1	3	3	1	3	3	3	3	3	3	3.04348
3	3	5	2	4	4	4	3	4	3	4	3	4	3	4	4	2	2	2	3	1	4	4	3.26087
2	3	3	3	3	3	3	3	3	3	2	4	4	3	3	3	3	3	3	3	3	3	3	3
3	2	2	4	4	4	3	3	3	3	3	3	3	3	3	3	3	3	3	3	3	3	3	3.04348
3	3	3	3	3	3	3	3	3	3	3	4	2	3	3	3	3	3	3	3	3	3	3	3
4	4	2	2	4	3	4	2	2	2	4	4	4	2	4	4	4	2.95	2	3	2	3	4	3.12826
2	3	3	5	3	3	4	4	4	4	3	2	3	3	3	4	2	3	4	4	2.63	3	2	3.2013
3	2	2	4	3	2	2	3	2	4	4	3.05	3	3	2	2	2	2	3	4	4	3	2	2.78478
2	4	2	3	3	3	3	3	3	3	3	3	3	3	3	3	3	3	3	3	3	3	3	2.95652
5	5	5	5	5	5	5	5	5	5	5	5	5	5	5	5	4	5	5	3	1	5	5	4.69565
3	3	2	3	4	3	3	4	4	4	2	3	3	3	4	4	3	3	3	3	4	3	3	3.21739
3	5	1	2	3	5	5	5	5	5	5	5	5	4	5	5	2	5	3	5	5	5	5	4.26087
3	4	2	5	4	2	4	2	2	2	4	4	4	4	4	4	3	5	3	3	5	3	2	3.3913
3	4	5	3	5	5	4	5	5	5	5	3	5	3	5	5	4	5	5	3	3	5	5	4.34783
3	3	3	2	4	4	3	2	2	3	2	3	4	1	3	3	2	3	3	3	2	3	2	2.73913
5	5	3	3	2	3	3	5	5	5	1	5	2	5	5	3	3	5	5	3	5	5	5	3.95652
3	4	2	3	4	4	2	3	3	3	3	3	3	3	3	4	4	3	2	2	3	4	4	3.13043
4	3	5	3	5	3	4	4	4	3	5	3	4	3	5	5	3	3	5	5	3	3	5	3.91304
2	1	2	2	3	2	4	2	2	2	1	1	2	1	5	3	3	5	4	1	3	1	5	2.47826
3	3	2	4	3	2	1	1	3	3	3	3	3	3	3	2	2	3	3	3	3	2	3	2.65217
3	3	3	3	3	3	3	3	3	3	3	3	3	3	3	3	3	3	3	3	3	3	3	3
4	2	4	3	4	3	4	2	3	3	4	3	4	3	4	4	4	4	4	2	2	4	4	3.3913
4	4	4	2	3	2	2	4	4	4	4	4	2	4	2	4	2	4	2	2	4	2	4	3.17391
4	4	4	3	4	4	2	3	3	3	4	5	4	3	4	4	3	3	2	4	3	4	3	3.47826
3	2	3	4	2	3	4	2	3	2	2	2	3	2	3	3	3	3	3	4	3	3	3	2.82609
3	2	3	3	2	2	3	2	2	2	2	2	3.11	3	3	2	3	3	3	2	4	2	2	2.52652
3	3	4	5	3	3	4	1	1	2	3	3	2	2	3	3	3	4	2	2	4	2	4	2.86957
1	1	1	3	1	3	5	3	1	1	1	1	1	1	5	1	1	1	1	1	3	3	5	1.95652
2	4	4	3	3	4	3	4	4	3	3	3	3	3	4	4	2	3	3	4	3	3	3	3.26087
1	1	5	2	3	3	4	1	1	4	3	1	4	4	4	4	4	4	1	3	3	1	5	2.86957
4	5	5	4	5	5	3	3	3	5	4	5	5	3	5	5	3	5	5	3	4	5	5	4.30435
3	2	4	1	2	3	2	4	5	4	2	2	4	4	3	3	3	2	2	3	1	3	4	2.86957
2	2	3	2	2	4	4	2	2	3	4	4	3	3	3	4	3	2	1	3	1	3	1	2.65217
2	4	4	1	4	3	2	2	1	1	4	4	2	1	3	3	4	1	1	4	1	3	2	2.47826
1	5	3	5	3	3	3	1	3	3.02	2	3	3	1	3	3	2	2	2	1	1	3	3	2.56609
3	2	3	3	3	4	3	2	3	3	4	2	3	3	3	3	3	3	3	3	3	4	3	3
3	3	4	3	2	2	2	4	3	4	2	3	2	4	3	3	2	4	4	4	3	2	3	3
3	3	2	4	4	3	2	4	4	4	2	2	3	1	4	5	2	5	4	3	2	4	4	3.21739
3	2	2	3	3	3	3	3	1	1	1	4	1	2	3	3	1	5	4	3	3	5	3	2.69565
2	2	3	3	2	2	3	4	3	3	2	2	3	3	3	4	3	4	3	3	3	2	2	2.78261
2	3	3	2	3	3	3	2	2	2	3	3	3	4	3	2	3	2	2	2	1	3	1	2.47826
2	2	4	4	3	4	2	2	3	4	3	1	3	4	1	4	4	1	2	1	3	4	2	2.73913
4	2	3	2	2	3	3	3	3	3	3	3	3	3	3	3	3	2	2	2	1	3	3	2.69565
3	3	3	3	3	3	3	3	3	3	3	3	3	3	3	3	3	3	3	3	3	3	3	3
3	3	2	3	3	3	2	3	3	3	3	3	3	3	3	2	3	5	3	4	4	2	2	2.95652
2	1	2	2	2	3	2	2	3	3	2	1	2	3	3	2	2	3	3	4	4	3	2	2.43478
3	2	4	3	3	4	3	3	2	3	4	3	4	3	3	3	4	4	3	3	3	3	4	3.21739
5	5	5	5	5	5	1	5	5	1	5	5	5	1	5	5	5	5	5	5	1	5	5	4.30435
3	3	4	4	2	3	4	2	3	4	5	4	2	2	2	4	4	2	2	4	3	2	2	3.04348
3	4	4	3	4	4	4	4	4	4	4	4	4	4	4	4	4	4	4	2	2	4	4	3.73913
3	1	3	1	3	3	1	1	1	1	1	1	2	1	2	2	2	1	1	4	1	2	3	1.78261
2	2	2	1	2	3	4	4	3	3	3	5	4	3	3	3	4	5	3	5	5	2	3	3.21739
3	2	2	3	2	2	3	4	3	3	3	3	2	3	2	2	3	2	4	2	3	2	2	2.6087
3	4	4	3	3	4	4	3	2	2	4	3	2	3	2	3	4	2	2	3	3	2	3	2.95652
3	3	5	4	4	4	3	3	3	4	4	4	4	2	4	4	4	3	2	4	4	4	4	3.6087
3	3	3	3	3	3	2	3	3	4	3	2	3	3	4	2	2	3	3	2	3	2	4	2.86957
4	4	4	3	4	4	2	4	2	2	2	4	4	2	3	4	4	3	2	2	2	4	4	3.17391
4	4	5	3	5	5	5	3	3	4	2	3	2	2	4	4	5	4	3	2	3	3	5	3.6087
4	4	4	3	4	4	2	4	4	4	4	4	2	4	4	4	2	1	4	4	3	4	2	3.43478
3	2	3	4	4	2	3	4	3	4	4	4	2	4	4	3	3	4	2	2	4	4	2	3.21739
4	4	4	4	4	4	4	4	4	3	4	4	4	3	4	4	4	4	4	4	3	4	4	3.86957
3	3	3	3	3	3	3	3	3	3	3	3	3	3	3	3	3	3	3	3	3	3	3	3
2	2	4	4	2	3	3	3	2	2	3	2	3	2	3	3	3	4	3	3	3	3	3	2.82609
3	3	3	3	3	3	3	3	3	3	3	3	3	3	3	3	3	3	3	3	3	3	3	3
3	2	4	2	4	3	3	2	2	3	3	2	2	2	3	2	2	3	2	3	2	2	3	2.56522
4	4	3	1	4	2	3	4	3	2	5	4	3	1	3	4	4	2	3	2	1	4	3	3
4	3	4	3	4	4	3	3	3	4	2	3	3	3	3	3	3	3	2	4	2	2	2	3.04348
1	2	5	1	2	3	1	1	1	3	3	2	3	2	4	2	3	1	2	4	1	3	3	2.30435
3	3	3	3	3	3	3	3	3	3	4	3	3	3	3	3	3	3	3	4	3	3	3	3.08696
3	4	3	2	3	4	3	2	2	2	3	3	3	3	4	3	3	2	2	3	2	3	4	2.86957
4	4	3	3	4	3	4	4	3	3	4	3	4	3	4	4	3	2	1	3	2	2	3	3.17391
1	3	2	3	3	3	3	3	4	3	2	2	3	2	2	2	3	2	2	1	3	3	3	2.52174
3	3	3	3	3	3	3	3	3	3	3	3	4	3	3	3	3	3	4	3	3	4	2	3.08696
2	1	3	1	2	3	5	2	2	1	3	4	2	2	1	2	3	1	1	3	2	4	2	2.26087
